# Supplementary material for: Frequent expansion of Plasmodium vivax Duffy Binding Protein in Ethiopia and its epidemiological significance
Source: PLoS Negl Trop Dis. 2019 Sep 11;13(9):e0007222. doi: 10.1371/journal.pntd.0007222 (PMC6756552; doi:10.1371/journal.pntd.0007222)
Supplement: S1 Table — (XLSX) [file pntd.0007222.s001.xlsx]

## Sheet: Sheet1
Supplementary Table 1. Presence or absence of malaria signs/symptoms among P. vivax patients.
Sample ID	GCN category	A: fever (axillary temp >37.5C)	B: chills	D: fatigue	E: muscle pain	G: headache	H: irritability	I: nausea	K: vomit	M: diarrhea	N: malaise	O: abdomen pains	P: loss of appetite
BBH-(1)-101	2-3x	1	0	0	0	1	0	1	0	0	1	0	1
BBH-(1)-104	2-3x	1	0	0	0	1	0	1	0	0	1	0	1
BBH-(1)-105	2-3x	1	0	0	0	1	0	1	0	0	1	0	1
BBH-(1)-112	1x	1	0	0	0	1	0	1	0	0	1	0	1
BBH-(1)-113	1x	1	0	0	0	1	0	0	0	0	1	0	1
BBH-(1)-114	4x higher	1	0	0	0	1	0	1	0	0	1	0	1
BBH-(1)-117	2-3x	1	0	0	0	1	0	1	0	0	1	0	1
BBH-(1)-118	2-3x	1	0	0	0	1	0	1	0	0	1	0	1
BBH-(1)-120	2-3x	1	0	0	0	1	0	1	0	0	1	0	1
BBH(1)-125	4x higher	1	0	0	0	1	0	1	0	0	1	0	1
BBH(1)-126	1x	1	0	0	0	1	0	1	0	0	1	0	1
BBH-(1)-132	1x	1	0	0	0	1	0	1	0	0	1	0	1
BBH-(1)-136	1x	1	1	0	0	1	0	1	0	0	1	0	1
BBH-(1)-137	2-3x	1	0	0	0	1	0	1	0	0	1	0	1
BBH-(1)-151	1x	1	0	0	0	1	0	1	0	0	1	0	1
BBH-(1)-152	2-3x	1	0	0	0	1	0	1	0	0	1	0	1
BBH-(1)-153	4x higher	1	0	0	0	1	0	1	0	0	1	0	1
BBH-(1)-155	4x higher	1	0	0	0	1	0	1	0	0	1	0	1
BBH-(1)-161	1x	1	0	0	0	1	0	1	0	0	1	0	1
BBH-(1)-162	1x	1	0	0	0	1	0	1	0	0	1	0	1
BBH-(1)-67	1x	1	0	0	0	1	0	1	0	0	1	0	1
BBH-(1)-68	1x	1	0	0	0	1	0	1	0	0	1	0	1
BBH-(1)-70	2-3x	1	0	0	0	1	0	0	0	0	1	0	1
BBH-(1)-75	1x	1	0	0	0	1	0	1	0	0	1	0	1
BBH-(1)-76	2-3x	1	0	0	0	1	0	0	0	0	1	0	1
BBH-(1)-80	2-3x	1	0	0	0	1	0	0	0	0	1	0	1
BBH-(1)-81	1x	1	0	0	0	1	0	1	0	0	1	0	1
BBH-(1)-84	2-3x	1	0	0	0	1	0	1	0	0	0	0	0
BBH-(1)-86	4x higher	1	0	0	0	1	0	1	0	0	1	0	1
BBH-(1)-87	1x	1	0	0	0	1	0	1	0	0	1	0	1
BBH-(1)-88	1x	1	0	0	0	1	0	1	0	0	1	0	1
BBH-(1)-91	4x higher	1	0	0	0	1	0	1	0	0	1	0	1
BBH-(1)-98	1x	1	0	0	0	1	0	1	0	0	1	0	1
BBZ-5-109-07	4x higher	1	0	0	0	1	0	1	0	0	0	0	1
BBZ-5-390-2	1x	1	0	0	1	1	0	1	0	0	0	0	1
BBZ-5-401-8	2-3x	1	1	0	0	1	0	1	0	0	0	0	1
BBZ-5-79-03	1x	1	0	0	0	1	0	1	0	0	1	0	1
HT-(1)-100	1x	1	0	0	0	1	0	1	0	0	1	0	0
HT-(1)-117	1x	1	0	0	1	1	0	1	0	0	1	0	1
HT-(1)-140	4x higher	1	0	0	1	0	1	1	0	0	1	0	0
HT-(1)-141	2-3x	1	0	0	0	1	0	0	0	0	0	0	0
HT-(1)-144	1x	1	0	0	0	1	0	1	0	0	1	1	0
HT-(1)-145	2-3x	1	0	0	0	1	0	1	0	0	1	1	0
HT-(1)-146	4x higher	1	0	0	0	1	0	1	0	0	1	0	0
HT-(1)-147	4x higher	1	1	0	0	1	0	1	1	0	1	1	0
HT-(1)-151	2-3x	1	0	0	0	1	0	1	0	0	1	0	1
HT-(1)-153	1x	1	0	0	0	1	0	0	0	0	1	0	0
HT-(1)-79	1x	1	0	0	0	1	0	0	0	0	1	0	0
HT-(1)-83	2-3x	1	1	1	0	1	0	1	0	0	1	1	0
HT-(1)-84	2-3x	1	0	0	0	1	0	1	0	0	1	0	1
HT-(1)-92	1x	1	0	0	0	1	0	1	0	0	1	0	0
HT-(2)-112	1x	1	0	0	1	1	0	1	0	0	1	0	0
JHC-(1)-178	4x higher	1	1	0	1	1	0	1	0	0	0	0	1
JHC-(1)-180	2-3x	1	0	0	1	1	0	1	0	0	0	0	1
JHC-(1)-183	2-3x	1	0	0	1	1	0	1	0	0	0	0	1
JHC-(1)-185	1x	1	0	0	1	1	0	1	0	0	0	0	1
JHC-(1)-188	2-3x	1	0	0	1	1	0	1	0	0	0	0	1
JHC-(1)-189	2-3x	1	0	0	0	1	0	1	0	0	1	0	1
JHC-(1)-208	2-3x	1	0	0	1	1	0	1	0	0	0	0	1
JHC-(1)-208	2-3x	1	0	0	1	1	0	1	0	0	0	0	1
JHC-(1)-209	1x	1	1	0	1	1	0	1	0	0	0	0	1
JHC-(1)-210	2-3x	1	0	0	1	1	0	1	0	0	0	0	1
JHC-(1)-213	1x	1	1	0	1	1	0	1	0	0	0	0	1
JHC-(1)-216	2-3x	1	0	0	1	1	0	1	0	0	0	0	1
JHC-(1)-217	2-3x	1	1	0	1	1	0	1	0	0	0	0	1
JHC-(2)-100	4x higher	1	1	0	1	1	0	1	0	0	0	0	1
JHC-(2)-102	2-3x	1	1	0	1	1	0	1	0	0	0	0	1
JHC-(2)-92	2-3x	1	0	0	0	1	0	1	0	0	0	0	1
JHC-(2)-95	2-3x	1	0	0	1	1	0	1	0	0	0	0	1
JHC-(2)-97	2-3x	1	0	0	1	1	0	1	0	0	0	0	1
JHC-(Lost)-28	2-3x	1	0	0	0	1	0	1	0	0	0	0	1
JHC-(Lost)-28	2-3x	1	1	0	1	1	0	0	0	0	0	0	1
MKH-(1)-59	2-3x	1	0	0	0	1	0	1	0	0	1	0	1
MKH-(1)-68	1x	1	0	0	0	1	0	1	0	0	1	0	1
MKH-(1)-71	4x higher	1	0	0	0	1	0	1	0	0	0	0	1
MKH-(1)-72	1x	1	0	0	0	1	0	1	0	0	0	0	1
MKH-(2)-66	2-3x	1	0	0	0	1	0	1	0	0	1	0	1
SGH-(1)-224	1x	1	0	0	1	1	0	1	0	0	1	0	1
SGH-(1)-225	2-3x	1	0	0	1	1	0	1	0	0	0	0	1
SGH-(1)-227	1x	1	0	0	0	1	0	1	0	0	0	0	1
SGH-(1)-233	1x	1	0	0	0	1	0	1	0	0	1	0	1
SGH-(1)-235	1x	1	0	0	0	1	0	1	0	0	1	0	1
SGH-(1)-258	4x higher	1	0	0	1	1	0	1	0	0	1	0	1
SGH-(1)-265	1x	1	0	0	0	1	0	1	0	0	1	0	1
SGH-(1)-267	1x	1	0	0	0	1	0	1	0	0	0	0	1
SGH-(1)-272	4x higher	1	0	0	0	0	0	1	0	0	0	0	1
SGH-(1)-276	2-3x	1	0	0	0	1	0	1	0	0	0	0	1
SGH-(1)-277	1x	1	1	0	1	1	0	1	0	0	0	0	1
SGH-(1)-280	1x	1	0	0	0	1	0	1	0	0	1	0	1
SGH-(1)-282	2-3x	1	0	0	0	1	0	1	0	0	1	0	1
SGH-(1)-283	2-3x	1	0	0	1	1	0	1	0	0	1	0	1
SGH-(1)-284	2-3x	1	0	0	1	1	0	1	0	0	0	0	1
SGH-(1)-288	1x	1	0	0	0	1	0	1	0	0	1	0	1
SGH-(1)-290	2-3x	1	0	0	1	1	0	1	0	0	1	0	1
SGH-(1)-291	2-3x	1	1	0	0	1	0	1	0	0	0	0	0
SGH-(1)-293	2-3x	1	0	0	0	1	0	0	0	0	0	0	1
SGH-(1)-294	1x	1	0	0	0	1	0	1	0	0	1	0	1
SGH-(1)-295	2-3x	1	0	0	0	1	0	1	0	0	0	0	1
SGH-(1)-298	2-3x	1	0	0	0	1	0	1	0	1	1	0	1
SGH-(1)-299	1x	1	0	0	0	1	0	0	0	0	0	0	1
SGH-(1)-301	4x higher	1	0	0	0	1	0	1	0	0	0	0	1
SGH-(1)-306	2-3x	1	0	0	0	1	0	1	0	0	1	0	1
SGH-(1)-307	1x	1	0	0	0	1	0	1	0	0	0	0	1
SGH-(1)-309	1x	1	0	0	0	1	0	1	0	0	0	0	1
SGH-(1)-310	1x	1	0	0	0	1	0	1	0	0	1	0	1
SGH-(1)-312	4x higher	1	0	0	1	1	0	1	0	0	1	0	1
SGH-(1)-314	1x	1	0	0	0	1	0	1	0	0	1	1	0
SGH-(1)-317	1x	1	0	0	0	1	0	1	0	0	1	0	1
SGH-(1)-320	1x	1	0	0	1	1	0	0	0	0	1	0	1
SGH-(1)-321	2-3x	1	0	0	0	1	0	1	0	0	1	0	1
SGH-(1)-322	2-3x	1	0	0	0	1	0	1	0	0	1	0	1
SGH-(1)-323	2-3x	1	1	0	0	0	0	0	0	0	1	0	1
SGH-(1)-324	2-3x	1	0	0	1	1	0	1	0	0	0	0	1
SGH-(1)-331	1x	1	0	0	0	1	0	0	0	0	0	0	1
SGH-(1)-334	2-3x	1	0	0	0	1	0	1	0	0	0	0	1
SGH-(1)-337	4x higher	1	0	0	0	0	0	1	0	0	1	0	1
SGH-(1)-338	1x	1	0	0	0	0	0	0	0	0	0	0	1
SGH-(1)-341	2-3x	1	0	0	1	1	0	1	0	0	1	0	1
SGH-(1)-344	1x	1	0	0	1	1	0	1	0	0	1	0	1
SGH-(1)-345	1x	1	1	0	0	1	0	1	0	0	0	0	1
SGH-(1)-346	1x	1	0	0	0	0	0	0	0	0	0	0	1
SGH-(1)-349	1x	1	0	0	0	1	0	1	0	0	1	0	1
SGH-(1)-350	1x	1	0	0	1	1	0	1	0	0	1	0	1
SGH-(1)-351	1x	1	0	0	1	1	0	1	0	0	1	0	1
SGH-(1)-352	1x	1	0	0	0	1	0	0	0	0	0	0	1
SGH-(1)-353	1x	1	0	0	0	0	0	0	0	0	0	0	1
SGH-(1)-354	1x	1	0	0	0	0	0	0	0	0	0	0	1
SGH-(1)-355	4x higher	1	0	0	1	0	0	0	0	0	0	0	1
SGH-(1)-357	4x higher	1	0	0	1	0	0	0	0	0	1	0	1
SGH-(1)-358	4x higher	1	0	0	0	1	0	1	0	0	1	0	1
SGH-(1)-359	4x higher	1	0	0	1	1	0	1	0	0	1	0	1
SGH-(1)-360	2-3x	1	1	0	0	0	0	0	0	0	0	0	1
SGH-(1)-361	4x higher	1	0	0	0	1	0	1	0	0	1	0	1
SGH-(1)-362	2-3x	1	0	0	0	1	0	1	0	0	1	0	1
SGH-(1)-363	2-3x	1	0	0	0	1	0	1	0	0	0	0	1
SGH-(2)-103	4x higher	1	0	0	1	1	0	1	0	0	1	0	1
SGH-(2)-108	2-3x	1	0	0	0	0	0	1	0	0	0	0	1
SGH-(Lost)-48	2-3x	1	0	0	0	1	0	1	0	0	1	0	1
SGH-(Lost)-49	2-3x	1	1	0	0	0	0	1	0	0	1	0	1
SGH-(Lost)-51	1x	1	1	0	0	1	0	1	0	0	1	0	1
SGH-(Lost)-56	1x	1	0	0	0	1	0	1	0	0	1	0	1
SGH-(Lost)-61	1x	1	0	0	1	1	0	1	0	0	1	0	1
SGH-(Lost)-62	4x higher	1	1	0	0	0	0	1	0	0	1	0	1
SGH-(Lost)-66	2-3x	1	0	0	0	1	0	1	0	0	1	0	1
