# Supplementary material for: Frequent expansion of Plasmodium vivax Duffy Binding Protein in Ethiopia and its epidemiological significance
Source: PLoS Negl Trop Dis. 2019 Sep 11;13(9):e0007222. doi: 10.1371/journal.pntd.0007222 (PMC6756552; doi:10.1371/journal.pntd.0007222)
Supplement: S2 Table — (XLSX) [file pntd.0007222.s002.xlsx]

## Sheet: 18S quantification
Supplementary Table 2. Mean Ct value of three independent quantitative real-time PCR assays of 18S rRNA of 33 asymptomatic volunteers and 145 symptomatic patients. The amount of parasite DNA is estimated with the equation 2 E×(40-Ctsample).
Type of infection	Sample ID	18S rRNA Ct (average of three trial runs)	Estimated parasite genomes/uL
symptomatic	BBH(1)-132	25.3257	56661.4
symptomatic	BBH(1)-136	23.6162	287471
symptomatic	BBH(1)-137	27.992	4500.31
symptomatic	BBH(1)-151	26.2813	22858.2
symptomatic	BBH(1)-152	29.6062	971.095
symptomatic	BBH(1)-153	25.7092	39359.9
symptomatic	BBH(1)-155	27.8351	5223.47
symptomatic	BBH(1)-161	28.0532	4245.99
symptomatic	BBH(1)-162	25.5863	44235.1
symptomatic	BBH(1)-101	26.1943	24827.6
symptomatic	BBH(1)-104	28.9684	1779.83
symptomatic	BBH(1)-105	27.2896	8770.89
symptomatic	BBH(1)-112	29.5216	1052.29
symptomatic	BBH(1)-113	26.9798	11771.4
symptomatic	BBH(1)-114	26.528	18081.3
symptomatic	BBH(1)-117	25.4016	52721.7
symptomatic	BBH(1)-118	28.3902	3082.82
symptomatic	BBH(1)-120	28.8751	1944.73
symptomatic	BBH(1)-125	28.6709	2361.27
symptomatic	BBH(1)-126	29.0989	1572.32
symptomatic	BBH(1)-67	33.8348	17.4826
symptomatic	BBH(1)-68	27.4757	7349.52
symptomatic	BBH(1)-70	27.4298	7677.08
symptomatic	BBH(1)-75	30.0965	609.469
symptomatic	BBH(1)-76	27.3242	8487.22
symptomatic	BBH(1)-80	27.465	7424.16
symptomatic	BBH(1)-81	32.5455	59.5058
symptomatic	BBH(1)-84	27.9194	4821.41
symptomatic	BBH(1)-86	26.3724	20962.3
symptomatic	BBH(1)-87	27.0257	11269
symptomatic	BBH(1)-88	25.534	46489.4
symptomatic	BBH(1)-91	27.1534	9981.72
symptomatic	BBH(1)-98	28.9054	1889.69
symptomatic	BBZ-5-109-07	25.8365	34876.5
symptomatic	BBZ-5-390-2	28.7838	2121.03
symptomatic	BBZ-5-401-8	28.3607	3170.36
symptomatic	BBZ-5-79-03	27.9017	4903.3
symptomatic	HT(1)-136	29.2048	1421.86
symptomatic	HT(1)-140	25.4552	50104
symptomatic	HT(1)-141	26.6592	15962.7
symptomatic	HT(1)-144	27.2082	9475.47
symptomatic	HT(1)-145	29.1885	1444.04
symptomatic	HT(1)-146	29.7033	885.454
symptomatic	HT(1)-147	27.2992	8690.61
symptomatic	HT(1)-151	25.7465	37990.9
symptomatic	HT(1)-153	27.9955	4485.12
symptomatic	HT(2)-112	25.3486	55442.3
symptomatic	HT(1)-100	29.1852	1448.57
symptomatic	HT(1)-117	26.9049	12639.7
symptomatic	HT(1)-79	28.0936	4086.19
symptomatic	HT(1)-83	29.2098	1415.15
symptomatic	HT(1)-84	28.0417	4292.75
symptomatic	HT(1)-92	30.1909	557.205
symptomatic	JHC(1)-208	28.0193	4385
symptomatic	JHC(1)-209	25.1004	70182.4
symptomatic	JHC(1)-210	26.8512	13301.5
symptomatic	JHC(1)-213	23.4528	335750
symptomatic	JHC(1)-216	25.5557	45538.5
symptomatic	JHC(1)-217	27.7969	5416.61
symptomatic	JHC(2)-100	25.6491	41673.7
symptomatic	JHC(2)-102	29.5489	1025.35
symptomatic	JHC(2)-38	28.5817	2570.05
symptomatic	JHC(2)-92	30.7492	327.829
symptomatic	JHC(2)-95	31.8435	115.928
symptomatic	JHC(2)-97	28.1239	3970.14
symptomatic	JHC(1)-178	27.0939	10562.1
symptomatic	JHC(1)-180	29.3491	1239.74
symptomatic	JHC(1)-183	26.8712	13051.3
symptomatic	JHC(1)-185	29.391	1191.36
symptomatic	JHC(1)-188	28.1533	3860.79
symptomatic	JHC(1)-189	32.5174	61.1157
symptomatic	JHC(Lost)-28	28.3909	3080.66
symptomatic	MKH(1)-68	29.3785	1205.55
symptomatic	MKH(1)-71	25.8894	33167.5
symptomatic	MKH(1)-72	26.205	24576.5
symptomatic	MKH(2)-66	27.501	7174.83
symptomatic	MKH(1)-59	28.7323	2227.4
symptomatic	MT588398	31.32	190.617
symptomatic	SGH(1)-334	31.7907	121.893
symptomatic	SGH(1)-337	29.5995	977.243
symptomatic	SGH(1)-338	27.3102	8600.89
symptomatic	SGH(1)-341	28.0221	4373.19
symptomatic	SGH(1)-344	29.5782	997.233
symptomatic	SGH(1)-345	30.5324	402.827
symptomatic	SGH(1)-346	30.3966	458.305
symptomatic	SGH(1)-349	26.2061	24551
symptomatic	SGH(1)-350	29.2664	1341
symptomatic	SGH(1)-351	29.6166	961.538
symptomatic	SGH(1)-352	28.83	2030.04
symptomatic	SGH(1)-353	27.9048	4888.89
symptomatic	SGH(1)-354	29.1339	1520.9
symptomatic	SGH(1)-355	24.8207	91548.1
symptomatic	SGH(1)-358	29.5371	1036.94
symptomatic	SGH(1)-359	31.291	195.951
symptomatic	SGH(1)-360	27.9161	4836.66
symptomatic	SGH(1)-361	27.2005	9545.56
symptomatic	SGH(1)-362	28.3961	3065.47
symptomatic	SGH(1)-363	25.9045	32694.7
symptomatic	SGH(1)-224	29.8422	776.035
symptomatic	SGH(1)-225	31.233	207.051
symptomatic	SGH(1)-227	28.5692	2600.61
symptomatic	SGH(1)-233	25.1054	69850.6
symptomatic	SGH(1)-235	28.1387	3914.7
symptomatic	SGH(1)-258	26.62	16568.1
symptomatic	SGH(1)-265	29.9954	670.897
symptomatic	SGH(1)-267	27.5537	6824.41
symptomatic	SGH(1)-272	28.8872	1922.53
symptomatic	SGH(1)-276	27.8383	5207.72
symptomatic	SGH(1)-277	28.4882	2808.68
symptomatic	SGH(1)-280	28.3678	3149.14
symptomatic	SGH(1)-282	28.8194	2050.4
symptomatic	SGH(1)-283	29.0093	1711.97
symptomatic	SGH(1)-284	29.3706	1214.64
symptomatic	SGH(1)-288	28.3905	3081.94
symptomatic	SGH(1)-290	31.2625	201.317
symptomatic	SGH(1)-291	27.2736	8904.91
symptomatic	SGH(1)-293	32.6152	55.6917
symptomatic	SGH(1)-294	27.1476	10037.2
symptomatic	SGH(1)-295	27.1592	9926.83
symptomatic	SGH(1)-298	31.597	146.512
symptomatic	SGH(1)-299	33.6008	21.8339
symptomatic	SGH(1)-301	29.3524	1235.78
symptomatic	SGH(1)-306	35.184	4.85228
symptomatic	SGH(1)-307	27.1302	10204.3
symptomatic	SGH(1)-309	25.0359	74623.3
symptomatic	SGH(1)-310	28.0888	4104.65
symptomatic	SGH(1)-312	29.7885	816.618
symptomatic	SGH(1)-314	34.8758	6.50298
symptomatic	SGH(1)-317	33.0831	35.7075
symptomatic	SGH(1)-320	34.22	12.125
symptomatic	SGH(1)-321	31.91	108.828
symptomatic	SGH(1)-322	34.422	10.008
symptomatic	SGH(1)-323	27.23	9281.4
symptomatic	SGH(1)-324	27.6595	6171.51
symptomatic	SGH(1)-331	25.7185	39016.3
symptomatic	SGH(1)-357	26.69	15502.7
symptomatic	SGH(2)-103	29.0657	1622.74
symptomatic	SGH(2)-108	29.3898	1192.73
symptomatic	SGH(Lost)-48	30.2326	535.535
symptomatic	SGH(Lost)-49	27.7675	5569.8
symptomatic	SGH(Lost)-51	28.7321	2227.72
symptomatic	SGH(Lost)-56	30.21	547.174
symptomatic	SGH(Lost)-61	30.71	340.28
symptomatic	SGH(Lost)-62	27.47	7389.15
symptomatic	SGH(Lost)-66	28.32	3295.35
asymptomatic	109	35.7386	2.86521
asymptomatic	111	36.7028	1.14634
asymptomatic	186	35.5127	3.55088
asymptomatic	189	33.3917	26.6329
asymptomatic	211	35.3983	3.9586
asymptomatic	217	27.103	10472
asymptomatic	224	35.6996	2.97331
asymptomatic	225	28.1301	3947.01
asymptomatic	230	36.1807	1.88242
asymptomatic	242	36.4173	1.50355
asymptomatic	250	35.2076	4.74474
asymptomatic	254	35.1693	4.9208
asymptomatic	258	30.09	613.247
asymptomatic	259	36.6769	1.1749
asymptomatic	266	35.7849	2.74173
asymptomatic	268	35.7778	2.7603
asymptomatic	281	35.7542	2.8229
asymptomatic	293	36.3121	1.66154
asymptomatic	294	35.0944	5.28368
asymptomatic	299	35.4553	3.74977
asymptomatic	Kp042-4	28.5423	2667.89
asymptomatic	Mp001-2	36.7245	1.12297
asymptomatic	Mp049-4	36.6645	1.18885
asymptomatic	BTZ-3-79-06	27.0407	11109.6
asymptomatic	BBZ-4-332-01	32.8815	43.2435
asymptomatic	BKZ-8-298-04	35.3072	4.3165
asymptomatic	BBZ-6-131-02	36.7848	1.06045
asymptomatic	SSZ-B-41-05	34.8077	6.93769
asymptomatic	BBZ-4-107-05	35.3167	4.27783
asymptomatic	BBZ-4-246-03	31.5763	149.425
asymptomatic	BBZ-6-130-02	32.7408	49.4297
asymptomatic	BBZ-6-193-03	35.5567	3.40558
asymptomatic	BBZ-4-30-06	32.2222	80.8949
The amount of parasite DNA in a sample was quantified as follow: parasite genomes/uL = [2 E×(40-Ctsample)]/10; where Ct stands for the threshold cycle of the sample and E for amplification efficiency;
assuming 10,000 18S rRNA copies/mL for each parasite genome (Murphy et al. 2012 - Am J Trop Med Hyg 86: 383-394)
