# Supplementary material for: Frequent expansion of Plasmodium vivax Duffy Binding Protein in Ethiopia and its epidemiological significance
Source: PLoS Negl Trop Dis. 2019 Sep 11;13(9):e0007222. doi: 10.1371/journal.pntd.0007222 (PMC6756552; doi:10.1371/journal.pntd.0007222)
Supplement: S3 Table — Asterisk indicates samples with multiple PvDBP copies. (XLSX) [file pntd.0007222.s003.xlsx]

## Sheet: Mean PvDBP & aldodase Ct
Supplementary Table 3. Mean Ct value of three independent quantitative real-time PCR assays of PvDBP and Pv aldolase of 33 asymptomatic volunteers and 145 symptomatic patients. Asterisk indicates sample with multiple PvDBP copies
Type of infection	Sample ID	PvDBP average Ct (average of three trial runs)	Pv aldolase average Ct (average of three trial runs)	Estimated PvDBP copy
Symptomatic	BBH(1)-132	26.266	26.1814	single copy
Symptomatic	BBH(1)-136 *	23.2444	23.9866	2-3 copies
Symptomatic	BBH(1)-137 *	26.4548	27.9113	2-3 copies
Symptomatic	BBH(1)-151	26.7601	26.5138	single copy
Symptomatic	BBH(1)-152 *	28.0816	28.9471	2-3 copies
Symptomatic	BBH(1)-153 *	24.2891	25.9404	4+ copies
Symptomatic	BBH(1)-155 *	26.3696	28.064	4+ copies
Symptomatic	BBH(1)-161	27.9126	27.7013	single copy
Symptomatic	BBH(1)-162	26.4756	26.0038	single copy
Symptomatic	BBH(1)-101 *	25.069	26.1344	2-3 copies
Symptomatic	BBH(1)-104 *	27.5028	28.3727	2-3 copies
Symptomatic	BBH(1)-105 *	25.4219	26.5015	2-3 copies
Symptomatic	BBH(1)-112	29.1172	28.5947	single copy
Symptomatic	BBH(1)-113	30.7653	26.604	single copy
Symptomatic	BBH(1)-114 *	24.2631	26.0541	4+ copies
Symptomatic	BBH(1)-117 *	24.7649	25.3916	2-3 copies
Symptomatic	BBH(1)-118 *	25.2412	26.9343	2-3 copies
Symptomatic	BBH(1)-120 *	26.084	27.1748	2-3 copies
Symptomatic	BBH(1)-125 *	24.436	26.9684	4+ copies
Symptomatic	BBH(1)-126	27.5121	26.9182	single copy
Symptomatic	BBH(1)-67	33.0067	32.8476	single copy
Symptomatic	BBH(1)-68	27.6367	27.2885	single copy
Symptomatic	BBH(1)-70 *	24.8504	26.385	4+ copies
Symptomatic	BBH(1)-75	29.2816	29.0057	single copy
Symptomatic	BBH(1)-76 *	26.0047	26.7707	2-3 copies
Symptomatic	BBH(1)-80 *	25.7315	27.0552	2-3 copies
Symptomatic	BBH(1)-81	32.0062	31.8191	single copy
Symptomatic	BBH(1)-84 *	26.6261	27.6851	2-3 copies
Symptomatic	BBH(1)-86 *	23.722	25.6076	4+ copies
Symptomatic	BBH(1)-87	27.0632	26.5151	single copy
Symptomatic	BBH(1)-88	26.1486	25.6579	single copy
Symptomatic	BBH(1)-91 *	25.0743	26.8978	4+ copies
Symptomatic	BBH(1)-98 *	28.2814	28.8286	2-3 copies
Symptomatic	BBZ-5-109-07 *	24.1036	25.3776	4+ copies
Symptomatic	BBZ-5-390-2	28.4485	27.9238	single copy
Symptomatic	BBZ-5-401-8 *	26.7805	27.1226	2-3 copies
Symptomatic	BBZ-5-79-03 *	25.9313	26.5179	2-3 copies
Symptomatic	HT(1)-136 *	25.0584	29.2991	4+ copies
Symptomatic	HT(1)-140 *	26.7408	26.9292	4+ copies
Symptomatic	HT(1)-141 *	25.805	27.0112	2-3 copies
Symptomatic	HT(1)-144	27.2548	27.2071	single copy
Symptomatic	HT(1)-145 *	28.5689	29.584	2-3 copies
Symptomatic	HT(1)-146 *	27.674	29.5349	4+ copies
Symptomatic	HT(1)-147 *	25.3224	28.0878	4+ copies
Symptomatic	HT(1)-151 *	25.1633	26.1209	2-3 copies
Symptomatic	HT(1)-153	27.5804	27.657	single copy
Symptomatic	HT(2)-112	25.8056	25.8593	single copy
Symptomatic	HT(1)-100	28.306	27.8293	single copy
Symptomatic	HT(1)-117 *	25.6578	26.3221	2-3 copies
Symptomatic	HT(1)-79	28.0095	27.8449	single copy
Symptomatic	HT(1)-83 *	26.8763	27.5637	2-3 copies
Symptomatic	HT(1)-84 *	26.4186	26.8172	2-3 copies
Symptomatic	HT(1)-92 *	28.4501	28.8518	2-3 copies
Symptomatic	JHC(1)-208 *	27.0341	28.7555	2-3 copies
Symptomatic	JHC(1)-209	26.0244	26.1195	single copy
Symptomatic	JHC(1)-210 *	26.5614	27.5959	2-3 copies
Symptomatic	JHC(1)-213	24.0275	24.038	single copy
Symptomatic	JHC(1)-216 *	24.4462	24.7957	2-3 copies
Symptomatic	JHC(1)-217 *	26.6907	27.1962	2-3 copies
Symptomatic	JHC(2)-100 *	24.0362	25.6151	2-3 copies
Symptomatic	JHC(2)-102 *	28.4992	29.301	2-3 copies
Symptomatic	JHC(2)-38 *	28.0245	28.5005	2-3 copies
Symptomatic	JHC(2)-92 *	28.3719	29.2872	2-3 copies
Symptomatic	JHC(2)-95 *	31.8147	31.229	2-3 copies
Symptomatic	JHC(2)-97 *	26.9688	27.854	2-3 copies
Symptomatic	JHC(1)-178 *	23.6752	26.033	4+ copies
Symptomatic	JHC(1)-180 *	27.0521	27.856	2-3 copies
Symptomatic	JHC(1)-183 *	24.2705	25.5637	2-3 copies
Symptomatic	JHC(1)-185	28.4305	28.1207	single copy
Symptomatic	JHC(1)-188 *	25.1338	25.9004	2-3 copies
Symptomatic	JHC(1)-189 *	31.1895	30.0375	2-3 copies
Symptomatic	JHC(Lost)-28 *	26.2774	27.2417	2-3 copies
Symptomatic	MKH(1)-68	29.9087	29.3591	single copy
Symptomatic	MKH(1)-71 *	24.614	26.1904	4+ copies
Symptomatic	MKH(1)-72	26.9054	26.4385	single copy
Symptomatic	MKH(2)-66 *	26.8116	27.6919	2-3 copies
Symptomatic	MKH(1)-59 *	27.3776	27.9853	2-3 copies
Symptomatic	MT588398 *	29.8082	29.8082	2-3 copies
Symptomatic	SGH(1)-334 *	29.9347	30.4364	2-3 copies
Symptomatic	SGH(1)-337 *	25.7619	27.9212	2-3 copies
Symptomatic	SGH(1)-338	26.6802	26.4515	single copy
Symptomatic	SGH(1)-341 *	26.4653	27.1032	2-3 copies
Symptomatic	SGH(1)-344	28.3179	28.1877	single copy
Symptomatic	SGH(1)-345	29.4193	29.1327	single copy
Symptomatic	SGH(1)-346	29.1548	29.19	single copy
Symptomatic	SGH(1)-349	26.185	25.623	single copy
Symptomatic	SGH(1)-350	28.3769	28.0962	single copy
Symptomatic	SGH(1)-351	29.5231	29.3375	single copy
Symptomatic	SGH(1)-352	28.7217	28.3823	single copy
Symptomatic	SGH(1)-353	27.3985	27.2729	single copy
Symptomatic	SGH(1)-354	28.7964	28.5525	single copy
Symptomatic	SGH(1)-355	23.5987	24.7576	single copy
Symptomatic	SGH(1)-358 *	26.198	28.1177	4+ copies
Symptomatic	SGH(1)-359 *	27.7521	29.7373	2-3 copies
Symptomatic	SGH(1)-360 *	25.7092	26.8038	2-3 copies
Symptomatic	SGH(1)-361 *	24.51	26.7525	4+ copies
Symptomatic	SGH(1)-362 *	26.4539	27.5635	4+ copies
Symptomatic	SGH(1)-363 *	25.0789	25.9928	2-3 copies
Symptomatic	SGH(1)-224	27.8939	27.4345	single copy
Symptomatic	SGH(1)-225 *	28.9381	29.7374	2-3 copies
Symptomatic	SGH(1)-227	27.4097	26.767	single copy
Symptomatic	SGH(1)-233 *	23.4529	24.2045	2-3 copies
Symptomatic	SGH(1)-235 *	27.4593	27.8751	2-3 copies
Symptomatic	SGH(1)-258 *	24.7372	26.338	4+ copies
Symptomatic	SGH(1)-265	29.4015	28.8752	single copy
Symptomatic	SGH(1)-267	27.5188	27.0035	single copy
Symptomatic	SGH(1)-272 *	24.9054	26.9206	4+ copies
Symptomatic	SGH(1)-276 *	25.5042	26.5429	2-3 copies
Symptomatic	SGH(1)-277	27.2993	26.6867	single copy
Symptomatic	SGH(1)-280 *	26.2674	26.6755	2-3 copies
Symptomatic	SGH(1)-282 *	26.2456	27.0342	2-3 copies
Symptomatic	SGH(1)-283 *	26.5659	27.8785	2-3 copies
Symptomatic	SGH(1)-284 *	27.1505	28.3344	2-3 copies
Symptomatic	SGH(1)-288	27.1646	26.8306	single copy
Symptomatic	SGH(1)-290 *	28.9706	29.7705	2-3 copies
Symptomatic	SGH(1)-291 *	27.0921	27.7237	2-3 copies
Symptomatic	SGH(1)-293 *	31.2236	32.0831	2-3 copies
Symptomatic	SGH(1)-294	27.2461	26.9357	single copy
Symptomatic	SGH(1)-295 *	26.0861	26.8777	2-3 copies
Symptomatic	SGH(1)-298 *	29.7834	30.4806	2-3 copies
Symptomatic	SGH(1)-299	31.6178	31.2364	single copy
Symptomatic	SGH(1)-301 *	25.8212	27.4921	4+ copies
Symptomatic	SGH(1)-306 *	29.5596	30.7639	2-3 copies
Symptomatic	SGH(1)-307	28.0157	26.6252	single copy
Symptomatic	SGH(1)-309	24.2769	24.0727	single copy
Symptomatic	SGH(1)-310	27.238	26.7996	single copy
Symptomatic	SGH(1)-312 *	27.7053	28.8559	4+ copies
Symptomatic	SGH(1)-314	30.965	31.1571	single copy
Symptomatic	SGH(1)-317 *	27.4516	27.8343	2-3 copies
Symptomatic	SGH(1)-320	32.3449	32.0829	single copy
Symptomatic	SGH(1)-321 *	30.5082	31.0752	2-3 copies
Symptomatic	SGH(1)-322 *	30.1851	30.7611	2-3 copies
Symptomatic	SGH(1)-323 *	26.9445	27.5359	2-3 copies
Symptomatic	SGH(1)-324 *	26.0775	27.176	2-3 copies
Symptomatic	SGH(1)-331	24.0368	23.6779	single copy
Symptomatic	SGH(1)-357 *	24.6049	24.6049	4+ copies
Symptomatic	SGH(2)-103 *	26.0141	27.9186	4+ copies
Symptomatic	SGH(2)-108 *	27.5747	28.5935	2-3 copies
Symptomatic	SGH(Lost)-48 *	28.8705	30.0383	2-3 copies
Symptomatic	SGH(Lost)-49 *	26.3357	27.058	2-3 copies
Symptomatic	SGH(Lost)-51 *	27.4585	28.1512	2-3 copies
Symptomatic	SGH(Lost)-56	29.3359	29.1339	single copy
Symptomatic	SGH(Lost)-61	27.5126	27.4852	single copy
Symptomatic	SGH(Lost)-62 *	26.0705	27.1401	4+ copies
Symptomatic	SGH(Lost)-66 *	26.7007	27.2911	2-3 copies
Asymptomatic	109	37.5634	33.4393	single copy
Asymptomatic	111	38.5837	34.5257	single copy
Asymptomatic	186	36.9114	33.6338	single copy
Asymptomatic	189 *	32.1603	33.2881	2-3 copies
Asymptomatic	211	37.0583	32.8601	single copy
Asymptomatic	217	27.0871	28.0826	single copy
Asymptomatic	224	36.4301	33.357	single copy
Asymptomatic	225	28.7515	29.1088	single copy
Asymptomatic	230	35.5143	33.2914	single copy
Asymptomatic	242	35.2522	32.9607	single copy
Asymptomatic	250	35.1392	33.2298	single copy
Asymptomatic	254	35.7824	32.9818	single copy
Asymptomatic	258	38.1856	35.1841	single copy
Asymptomatic	259	36.4703	34.7927	single copy
Asymptomatic	266	36.7096	34.1145	single copy
Asymptomatic	268	34.3879	34.2428	single copy
Asymptomatic	281	34.914	32.9039	single copy
Asymptomatic	293	37.3615	33.9999	single copy
Asymptomatic	294	36.7701	33.1574	single copy
Asymptomatic	299	37.4649	33.3876	single copy
Asymptomatic	Kp042-4	36.4279	35.12	single copy
Asymptomatic	Mp001-2	31.6178	31.2364	single copy
Asymptomatic	Mp049-4	28.306	27.8293	single copy
Asymptomatic	BTZ-3-79-06	38.1728	34.7546	single copy
Asymptomatic	BBZ-4-332-01	38.3974	35.738	single copy
Asymptomatic	BKZ-8-298-04	33.3393	34.115	single copy
Asymptomatic	BBZ-6-131-02	38.154	35.2043	single copy
Asymptomatic	SSZ-B-41-05	38.9253	34.9768	single copy
Asymptomatic	BBZ-4-107-05	38.5575	34.6424	single copy
Asymptomatic	BBZ-4-246-03	38.3699	34.52	single copy
Asymptomatic	BBZ-6-130-02 *	31.7201	32.4007	2-3 copies
Asymptomatic	BBZ-6-193-03	32.9797	32.5416	single copy
Asymptomatic	BBZ-4-30-06	30.5497	35.9767	single copy
