# Supplementary material for: Frequent expansion of Plasmodium vivax Duffy Binding Protein in Ethiopia and its epidemiological significance
Source: PLoS Negl Trop Dis. 2019 Sep 11;13(9):e0007222. doi: 10.1371/journal.pntd.0007222 (PMC6756552; doi:10.1371/journal.pntd.0007222)
Supplement: S4 Table — (A) Results of PvDBP duplications based on PCR and copy number estimated by quantitative real-time PCR and whole genome sequencing of P. vivax in the 145 symptomatic patient samples; (B) Results of PCR diagnosis and copy number estimated by quantitative real-time PCR of P. vivax in the 33 asymptomatic volunteer samples. (XLSX) [file pntd.0007222.s004.xlsx]

## Sheet: Symptomatic
Supplementary Table 1A. Results of PvDBP duplications based on PCR and copy number estimated by quantitative real-time PCR and whole genome sequencing of P. vivax in the 145 symptomatic patient samples
Sample	Parasitemia	GCN	BF+AR(Malagasy)	BF+AR3(Cambodian)	WGSfold-coverage	WGS-type
BBH(1)-132	368	1.13953	no	no	0.94	no duplication
BBH(1)-136	305	1.89985	no	yes
BBH(1)-137	197	3.57979	no	yes	2.41	Cambodian
BBH(1)-151	345	1.06031	no	no
BBH(1)-152	280	2.16251	no	yes
BBH(1)-153	241	3.85789	no	yes	2.6	Cambodian
BBH(1)-155	261	4.8381	no	yes
BBH(1)-161	208	1.07577	no	no
BBH(1)-162	340	0.926655	no	no	1.42	no duplication
BBH(1)-101	218	2.62683	no	yes
BBH(1)-104	179	2.38544	yes	no
BBH(1)-105	197	2.77699	no	yes
BBH(1)-112	451	0.898798	no	no
BBH(1)-113	285	1.06779	no	no
BBH(1)-114	408	5.13696	no	yes
BBH(1)-117	283	2.01124	no	yes
BBH(1)-118	208	3.69162	yes	no
BBH(1)-120	305	2.49926	no	yes
BBH(1)-125	298	4.29973	no	yes	4.25	Cambodian
BBH(1)-126	240	1.28	no	no
BBH(1)-67	108	1.19798	no	no
BBH(1)-68	430	0.990155	no	no
BBH(1)-70	291	3.70113	no	yes
BBH(1)-75	180	1.2846	no	no
BBH(1)-76	381	2.17962	no	yes
BBH(1)-80	153	3.12424	no	yes
BBH(1)-81	191	1.76565	no	no
BBH(1)-84	302	2.82743	yes	no
BBH(1)-86	497	6.10752	yes	no
BBH(1)-87	284	0.851234	no	no
BBH(1)-88	295	0.99021	no	no
BBH(1)-91	199	5.59008	no	yes
BBH(1)-98	274	1.9651	no	yes
BBZ-5-109-07	308	5.05078	no	yes
BBZ-5-390-2	168	1.25949	no	no
BBZ-5-401-8	108	2.0317	no	yes
BBZ-5-79-03	215	1.93438	no	yes
HT(1)-136	134	4.64749	yes	no
HT(1)-140	305	6.33738	no	yes
HT(1)-141	269	2.9048	no	yes
HT(1)-144	312	1.17648	no	no	1.08	no duplication
HT(1)-145	?	2.41626	no	yes
HT(1)-146	?	4.93618	no	yes
HT(1)-147	316	3.70795	no	yes	3.25	Cambodian
HT(1)-151	174	2.38098	no	yes
HT(1)-153	?	1.17094	no	no	1.16	no duplication
HT(2)-112	305	1.19521	no	no	1.13	no duplication
HT(1)-100	197	0.920203	no	no
HT(1)-117	179	1.96639	no	yes
HT(1)-79	369	1.0782	no	no
HT(1)-83	299	2.32888	no	yes
HT(1)-84	318	2.0289	no	yes
HT(1)-92	265	1.98637	no	yes
JHC(1)-208	218	2.69735	no	yes	2.26	Cambodian
JHC(1)-209	231	1.17156	no	no
JHC(1)-210	305	2.5039	no	yes
JHC(1)-213	452	1.73256	no	no
JHC(1)-216	?	2.22387	no	yes
JHC(1)-217	385	2.32026	no	yes
JHC(2)-100	324	3.23522	no	yes	2.95	Cambodian
JHC(2)-102	215	2.5233	yes	yes
JHC(2)-38	215	2.44804	no	yes
JHC(2)-92	118	3.50925	no	yes
JHC(2)-95	255	2.54714	yes	yes
JHC(2)-97	?	3.61312	no	yes
JHC(1)-178	205	5.90988	no	yes
JHC(1)-180	179	2.9467	no	yes
JHC(1)-183	371	3.26937	yes	no
JHC(1)-185	245	1.0037	no	no
JHC(1)-188	197	2.73266	no	yes
JHC(1)-189	135	2.81691	no	yes
JHC(Lost)-28	197	2.54736	yes	no
MKH(1)-68	186	0.981998	no	no
MKH(1)-71	194	3.6873	yes	no	2.44	Malagasy
MKH(1)-72	281	1.28292	no	no	0.94	no duplication
MKH(2)-66	305	3.1981	no	yes
MKH(1)-59	?	2.71837	no	yes
MT588398	?	3.2579	no	yes
SGH(1)-334	142	2.39378	no	yes
SGH(1)-337	271	3.44381	no	yes	2.73	Cambodian
SGH(1)-338	380	1.53688	no	no
SGH(1)-341	306	2.56941	yes	no
SGH(1)-344	194	1.66157	no	no
SGH(1)-345	304	1.33373	no	no
SGH(1)-346	371	1.5104	no	no
SGH(1)-349	177	1.11703	no	no
SGH(1)-350	208	1.33258	no	no
SGH(1)-351	195	1.49408	no	no
SGH(1)-352	?	1.42224	no	no
SGH(1)-353	?	1.33298	no	no
SGH(1)-354	?	1.72185	no	no
SGH(1)-355	?	1.53965	no	no	1.38
SGH(1)-358	401	3.86228	no	yes	2.89	Cambodian
SGH(1)-359	191	3.50501	no	yes	2.56	Cambodian
SGH(1)-360	161	3.15519	no	yes
SGH(1)-361	154	4.82904	no	yes
SGH(1)-362	?	3.99052	no	yes
SGH(1)-363	297	2.76535	yes	no
SGH(1)-224	229	1.02068	no	no
SGH(1)-225	194	2.76558	no	yes
SGH(1)-227	246	1.04644	no	no
SGH(1)-233	640	1.96803	no	yes
SGH(1)-235	337	1.95403	no	yes
SGH(1)-258	582	4.42319	no	yes
SGH(1)-265	278	0.963959	no	no
SGH(1)-267	305	0.957647	no	no
SGH(1)-272	402	6.59675	no	yes
SGH(1)-276	405	2.6693	no	yes
SGH(1)-277	495	0.886173	no	no
SGH(1)-280	491	1.92222	no	yes
SGH(1)-282	299	2.32858	no	yes
SGH(1)-283	309	2.85001	no	yes
SGH(1)-284	304	2.82236	no	yes
SGH(1)-288	377	1.11711	no	no
SGH(1)-290	196	2.60012	no	yes
SGH(1)-291	239	2.07553	no	yes
SGH(1)-293	187	2.85777	no	yes
SGH(1)-294	299	1.21539	no	no
SGH(1)-295	405	2.08649	no	yes
SGH(1)-298	292	2.68488	no	yes
SGH(1)-299	194	1.11383	no	no
SGH(1)-301	389	4.32846	no	yes
SGH(1)-306	304	3.16753	no	yes
SGH(1)-307	275	1.1758	no	no
SGH(1)-309	103	1.10185	no	no
SGH(1)-310	117	0.929865	no	no
SGH(1)-312	187	4.1706	no	yes
SGH(1)-314	481	1.65579	no	no
SGH(1)-317	218	1.97631	no	yes
SGH(1)-320	168	1.43256	no	no
SGH(1)-321	291	2.23472	no	yes
SGH(1)-322	98	2.09052	no	yes
SGH(1)-323	108	2.17177	no	yes
SGH(1)-324	278	3.08443	no	yes
SGH(1)-331	350	1.00066	no	no	0.88	no duplication
SGH(1)-357	?	5.14483	yes	no	4.41	Malagasy
SGH(2)-103	261	4.4021	no	yes	2.21	Cambodian
SGH(2)-108	567	2.81901	yes	no	2.64	Cambodian
SGH(Lost)-48	674	3.46531	no	yes
SGH(Lost)-49	306	2.46539	no	yes
SGH(Lost)-51	656	1.98102	no	yes
SGH(Lost)-56	?	1.05166	no	no
SGH(Lost)-61	?	1.22285	no	no
SGH(Lost)-62	?	4.51005	no	yes
SGH(Lost)-66	?	2.23739	no	yes

## Sheet: Asymptomatic
Supplementary Table 1B. Results of PCR diagnosis and copy number estimated by quantitative real-time PCR of P. vivax in the 33 asymptomatic volunteers.
Sample	GCN	BF+AR (Malagasy)	BF+AR3 (Cambodian)
109	1.0744	no	no
111	1.10412	no	no
186	1.16985	no	no
189	2.08381	no	yes
211	1.06341	no	no
217	0.757548	no	no
224	1.13412	no	no
225	1.28306	no	no
230	0.815961	no	no
242	1.2582	no	no
250	0.724501	no	no
254	1.27845	no	no
258	1.00289	no	no
259	0.836567	no	no
266	1.30096	no	no
268	1.15229	no	no
281	1.29479	no	no
293	0.882227	no	no
294	1.20752	no	no
299	1.06691	no	no
Kp042-4	1.08742	no	no
Mp001-2	1.00199	no	no
Mp049-4	0.91429	no	no
BTZ-3-79-06	1.17939	no	no
BBZ-4-332-01	1.17879	no	no
BKZ-8-298-04	0.876331	no	no
BBZ-6-131-02	0.860478	no	no
SSZ-B-41-05	1.06861	no	no
BBZ-4-107-05	1.08159	no	no
BBZ-4-246-03	1.06539	no	no
BBZ-6-130-02	2.15354	no	yes
BBZ-6-193-03	0.707836	no	no
BBZ-4-30-06	1.04154	no	no
