# Supplementary material for: Frequent expansion of Plasmodium vivax Duffy Binding Protein in Ethiopia and its epidemiological significance
Source: PLoS Negl Trop Dis. 2019 Sep 11;13(9):e0007222. doi: 10.1371/journal.pntd.0007222 (PMC6756552; doi:10.1371/journal.pntd.0007222)
Supplement: S6 Table — (XLSX) [file pntd.0007222.s006.xlsx]

## Sheet: demography
Sample ID	Age	Gender	Ethnicity	Duffy genotype
BBH-(1)-101	61	M	Gurage	FYB/FYBES
BBH-(1)-104	13	M	Oromo	FYB/FYBES
BBH-(1)-105	14	F	Dawro	FYA/FYA
BBH-(1)-112	40	F	Oromo	FYA/FYBES
BBH-(1)-113	25	F	Yem	FYA/FYBES
BBH-(1)-114	20	M	Oromo	FYA/FYBES
BBH-(1)-117	25	F	Yem	FYA/FYBES
BBH-(1)-118	25	M	Welayta	FYA/FYBES
BBH-(1)-120	15	F	Yem	FYB/FYBES
BBH(1)-125	11	F	Oromo	FYA/FYBES
BBH(1)-126	30	M	Amhara	FYA/FYBES
BBH-(1)-132	30	F	Oromo	FYB/FYBES
BBH-(1)-136	30	F	Gurage	FYB/FYBES
BBH-(1)-137	26	F	Oromo	FYB/FYBES
BBH-(1)-151	18	F	Yem	FYB/FYBES
BBH-(1)-152	14	M	Yem	FYB/FYBES
BBH-(1)-153	40	F	Keffa	FYB/FYBES
BBH-(1)-155	19	M	Oromo	FYB/FYBES
BBH-(1)-161	20	M	Oromo	FYB/FYBES
BBH-(1)-162	40	F	Oromo	FYB/FYB
BBH-(1)-67	17	M	Gurage	FYA/FYBES
BBH-(1)-68	16	F	Oromo	FYB/FYB
BBH-(1)-70	24	F	Keffa	FYA/FYBES
BBH-(1)-75	30	M	Oromo	FYB/FYBES
BBH-(1)-76	14	F	Dawro	FYA/FYA
BBH-(1)-80	24	F	Keffa	FYA/FYA
BBH-(1)-81	20	M	Oromo	FYB/FYBES
BBH-(1)-84	3	F	Oromo	FYA/FYBES
BBH-(1)-86	17	M	Oromo	FYA/FYBES
BBH-(1)-87	12	F	Yem	FYA/FYBES
BBH-(1)-88	11	F	Gurage	FYB/FYB
BBH-(1)-91	20	F	Oromo	FYA/FYBES
BBH-(1)-98	30	M	Yem	FYA/FYB
BBZ-5-109-07	40	F	Others	FYB/FYBES
BBZ-5-390-2	30	M	Others	FYB/FYBES
BBZ-5-401-8	30	F	Others	FYA/FYBES
BBZ-5-79-03	6	M	Others	FYA/FYB
HT-(1)-100	9	M	Oromo	FYB/FYBES
HT-(1)-117	28	F	Oromo	FYA/FYB
HT-(1)-140	20	F	Oromo	FYB/FYBES
HT-(1)-141	33	M	Oromo	FYA/FYB
HT-(1)-144	25	F	Keffa	FYB/FYBES
HT-(1)-145	13	F	Oromo	FYB/FYBES
HT-(1)-146	14	F	Oromo	FYB/FYBES
HT-(1)-147	22	M	Dawro	FYA/FYBES
HT-(1)-151	25	F	Oromo	FYA/FYBES
HT-(1)-153	24	M	Gurage	FYB/FYBES
HT-(1)-79	20	M	Gurage	FYB/FYBES
HT-(1)-83	5	F	Oromo	FYB/FYB
HT-(1)-84	22	F	Dawro	FYA/FYB
HT-(1)-92	17	F	Oromo	FYB/FYB
HT-(2)-112	38	F	Oromo	FYA/FYB
JHC-(1)-178	15	M	Dawro	FYA/FYBES
JHC-(1)-180	4	F	Oromo	FYA/FYB
JHC-(1)-183	3	M	Oromo	FYA/FYBES
JHC-(1)-185	38	F	Keffa	FYB/FYBES
JHC-(1)-188	14	M	Amhara	FYA/FYBES
JHC-(1)-189	65	M	Dawro	FYB/FYBES
JHC-(1)-208	32	M	Oromo	FYA/FYBES
JHC-(1)-208	35	M	Gurage	FYA/FYBES
JHC-(1)-209	1	F	Oromo	FYA/FYBES
JHC-(1)-210	23	M	Yem	FYA/FYB
JHC-(1)-213	12	F	Dawro	FYB/FYBES
JHC-(1)-216	30	F	Oromo	FYA/FYBES
JHC-(1)-217	10	M	Oromo	FYB/FYB
JHC-(2)-100	6	F	Keffa	FYB/FYBES
JHC-(2)-102	56	F	Dawro	FYB/FYBES
JHC-(2)-38	?	?	Others	FYA/FYBES
JHC-(2)-92	30	M	Oromo	FYB/FYBES
JHC-(2)-95	40	M	Dawro	FYA/FYB
JHC-(2)-97	25	F	Oromo	FYA/FYBES
JHC-(Lost)-28	27	F	Oromo	FYA/FYBES
JHC-(Lost)-28	20	F	Oromo	FYA/FYBES
MKH-(1)-59	21	M	Amhara	FYB/FYBES
MKH-(1)-68	35	F	Oromo	FYB/FYB
MKH-(1)-71	13	M	Yem	FYA/FYBES
MKH-(1)-72	30	M	Yem	FYA/FYA
MKH-(2)-66	21	F	Oromo	FYA/FYBES
MT588398	27	F	Oromo	FYBES/FYBES
SGH-(1)-224	26	M	Oromo	FYA/FYB
SGH-(1)-225	22	F	Gurage	FYA/FYBES
SGH-(1)-227	11	M	Oromo	FYA/FYB
SGH-(1)-233	3	M	Oromo	FYA/FYA
SGH-(1)-235	25	F	Oromo	FYB/FYB
SGH-(1)-258	17	M	Keffa	FYA/FYB
SGH-(1)-265	28	M	Oromo	FYB/FYBES
SGH-(1)-267	5	M	Dawro	FYA/FYB
SGH-(1)-272	2	M	Keffa	FYA/FYB
SGH-(1)-276	2	M	Oromo	FYA/FYBES
SGH-(1)-277	40	M	Oromo	FYA/FYBES
SGH-(1)-280	17	M	Keffa	FYA/FYBES
SGH-(1)-282	40	F	Oromo	FYB/FYBES
SGH-(1)-283	26	M	Oromo	FYB/FYBES
SGH-(1)-284	12	F	Oromo	FYB/FYBES
SGH-(1)-288	13	M	Dawro	FYB/FYBES
SGH-(1)-290	22	F	Oromo	FYB/FYBES
SGH-(1)-291	2	M	Oromo	FYA/FYBES
SGH-(1)-293	23	F	Oromo	FYA/FYBES
SGH-(1)-294	28	F	Oromo	FYB/FYBES
SGH-(1)-295	11	M	Oromo	FYB/FYBES
SGH-(1)-298	25	M	Amhara	FYB/FYBES
SGH-(1)-299	10	F	Dawro	FYB/FYBES
SGH-(1)-301	20	F	Oromo	FYB/FYX2
SGH-(1)-306	38	M	Oromo	FYA/FYBES
SGH-(1)-307	6	F	Oromo	FYB/FYBES
SGH-(1)-309	4	M	Oromo	FYB/FYB
SGH-(1)-310	15	M	Keffa	FYB/FYBES
SGH-(1)-312	26	M	Oromo	FYB/FYBES
SGH-(1)-314	29	M	Oromo	FYB/FYBES
SGH-(1)-317	27	F	Dawro	FYB/FYBES
SGH-(1)-320	23	M	Oromo	FYB/FYBES
SGH-(1)-321	15	M	Oromo	FYB/FYBES
SGH-(1)-322	20	F	Dawro	FYB/FYBES
SGH-(1)-323	9	M	Amhara	FYB/FYBES
SGH-(1)-324	10	F	Oromo	FYA/FYB
SGH-(1)-331	41	F	Keffa	FYB/FYBES
SGH-(1)-334	20	F	Oromo	FYB/FYB
SGH-(1)-337	17	M	Keffa	FYA/FYB
SGH-(1)-338	3	M	Dawro	FYA/FYB
SGH-(1)-341	18	F	Oromo	FYA/FYBES
SGH-(1)-344	18	M	Oromo	FYA/FYBES
SGH-(1)-345	28	M	Oromo	FYA/FYB
SGH-(1)-346	2	M	Oromo	FYB/FYBES
SGH-(1)-349	23	M	Oromo	FYB/FYBES
SGH-(1)-350	25	M	Dawro	FYB/FYBES
SGH-(1)-351	30	F	Dawro	FYB/FYBES
SGH-(1)-352	10	M	Oromo	FYB/FYB
SGH-(1)-353	17	M	Oromo	FYB/FYBES
SGH-(1)-354	5	M	Oromo	FYB/FYBES
SGH-(1)-355	28	M	Dawro	FYB/FYBES
SGH-(1)-357	39	M	Oromo	FYBES/FYBES
SGH-(1)-358	31	M	Oromo	FYA/FYB
SGH-(1)-359	17	F	Gurage	FYA/FYBES
SGH-(1)-360	11	M	Dawro	FYA/FYBES
SGH-(1)-361	22	M	Oromo	FYA/FYB
SGH-(1)-362	32	M	Oromo	FYB/FYB
SGH-(1)-363	5	M	Oromo	FYB/FYBES
SGH-(2)-103	25	F	Oromo	FYA/FYB
SGH-(2)-108	17	M	Others	FYA/FYB
SGH-(Lost)-48	14	F	Tigray	FYB/FYBES
SGH-(Lost)-49	38	M	Gurage	FYA/FYB
SGH-(Lost)-51	14	F	Oromo	FYA/FYBES
SGH-(Lost)-56	17	M	Oromo	FYA/FYBES
SGH-(Lost)-61	45	F	Dawro	FYB/FYBES
SGH-(Lost)-62	36	M	Gurage	FYA/FYB
